# Supplementary material for: Engineering Liquid-Vapor Phase Transition for Refreshable Haptic Interfaces
Source: Research (Wash D C). 2022 Aug 19;2022:9839815. doi: 10.34133/2022/9839815 (PMC9429979; doi:10.34133/2022/9839815)
Supplement: Supplementary Materials — Supplementary 1. Note S1: materials and methods. Figure S1: determination of the size of the liquid pouch motor. Figure S2: experimental and modeling results of the maximum inflated deformation of the square pouch. Figure S3: modeling results of the maximum temperature of the heating element under different currents. Figure S4: internal pressure test of pouch motor. Figure S5: deformation of liquid pouch motor under the same base temperature. Figure S6: experimental setup for thermal interference test. Figure S7: circuit diagrams for braille haptic devices. Figure S8: haptic unit with an actuating frequency of 1 Hz. Figure S9: reciprocating motion of the haptic pin. Figure S10: different display characters corresponding to Roman letters. Figure S11: fabrication process of the flexible epidermal VR device. Figure S12: control diagrams for the epidermal VR device. Table S1: main properties of the engineered fluid. Supplementary 2. Movie S1: haptic patterns of the braille handle. Supplementary 3. Movie S2: haptic patterns of the flexible epidermal VR device. [file 9839815.f1.zip]

Archive with 3 entries (3 files):
- Movie S1.mp4
- Movie S2.mp4
- Supplementary Material.docx
